# Supplementary material for: Bioinformatics Approach to Investigating the Immuno-Inflammatory Mechanisms of Periodontitis in the Progression of Atherosclerosis
Source: Curr Issues Mol Biol. 2025 Mar 17;47(3):197. doi: 10.3390/cimb47030197 (PMC11941604; doi:10.3390/cimb47030197)
Supplement: Supplementary file 1 [file cimb-47-00197-s001.zip]

Archive with 1 entries (1 files):
- Supplementary Tables .xlsx
