# Supplementary material for: Bioinformatics Approach to Investigating the Immuno-Inflammatory Mechanisms of Periodontitis in the Progression of Atherosclerosis
Source: Curr Issues Mol Biol. 2025 Mar 17;47(3):197. doi: 10.3390/cimb47030197 (PMC11941604; doi:10.3390/cimb47030197)
Supplement: Supplementary file 1 [file cimb-47-00197-s001.zip › Supplementary Tables .xlsx]

## Sheet: Table S1
Table S1. The correlation between gene modules and periodontitis.
Modules	Correlation	P-value	Traits
MEblue	0.372036	1.76505e-11	Peridontitis
MEorange	0.0541049	0.345545	Peridontitis
MElightcyan	0.0576385	0.314911	Peridontitis
MEbrown	-0.05498	0.337788	Peridontitis
MEdarkgrey	-0.105866	0.0643817	Peridontitis
MEmagenta	-0.108769	0.0573618	Peridontitis
MEdarkred	-0.229809	4.94927e-05	Peridontitis
MEmidnightblue	-0.236008	3.03762e-05	Peridontitis
MEgrey60	-0.357406	1.19138e-10	Peridontitis
MEroyalblue	-0.432408	2.25906e-15	Peridontitis
MEdarkturquoise	-0.094918	0.0974518	Peridontitis
MElightgreen	-0.398435	4.37647e-13	Peridontitis
MElightyellow	-0.390575	1.36249e-12	Peridontitis
MEgrey	0.0400304	0.48539	Peridontitis

## Sheet: Table S2
Table S2. Full list of DEGs between stable and unstable plaque.
Gene	logFC	adj.P.Val
FBLN5	-1.75104	1.61e-10
FILIP1L	-1.19077	3.65e-10
SLC25A4	-1.56416	3.65e-10
ANO1	-1.48032	3.65e-10
PAM	-1.27423	3.65e-10
MSRB3	-1.08947	3.69e-10
HSPA2	-1.1347	6.18e-10
C1QTNF7	-1.32091	6.72e-10
GEM	-1.35722	6.72e-10
GMIP	1.15276	7.34e-10
PDLIM3	-1.48959	9.62e-10
PLS3	-1.41862	9.62e-10
LAYN	-1.20536	1.06e-09
NCKAP1L	1.51446	1.16e-09
LIMCH1	-1.44207	1.16e-09
FERMT2	-1.2831	1.16e-09
MYLIP	-1.39298	1.32e-09
COL4A5	-1.36078	1.45e-09
KCNMB1	-1.37147	1.73e-09
NPNT	-1.93569	1.94e-09
CCR1	1.36088	2.39e-09
FYCO1	-1.07884	2.41e-09
FMOD	-1.45181	2.41e-09
TTYH3	1.64138	2.45e-09
MGAT1	1.12853	2.57e-09
NOV	-1.79259	2.59e-09
FAM180A	-1.17594	2.73e-09
CAV2	-1.14635	2.73e-09
CSRP1	-1.18059	2.8e-09
MAPKAPK3	1.22792	2.84e-09
RASL12	-1.8547	3.04e-09
NXPH3	-1.11331	3.33e-09
LMOD1	-1.70949	3.58e-09
IGFBP6	-1.35546	3.58e-09
C5AR1	1.55673	3.66e-09
CNN1	-2.06032	3.78e-09
NRROS	1.21711	3.8e-09
PTGIS	-1.25347	4.06e-09
CRIM1	-1.32614	4.16e-09
TMEM30B	-1.06575	4.28e-09
LMCD1	-1.50067	4.6e-09
LIMS2	-1.17093	4.62e-09
CDH13	-1.1835	4.62e-09
SORBS1	-1.11008	4.62e-09
AOC3	-1.34073	4.95e-09
PLN	-1.53563	4.95e-09
KLHL42	-1.12946	5.11e-09
NCALD	-1.13703	5.14e-09
PLA2G15	1.09237	5.17e-09
SCRG1	-2.1821	5.37e-09
CAP2	-1.55428	5.89e-09
MTMR11	-1.18462	6.55e-09
HEY2	-1.20096	6.76e-09
CYP1B1	1.68985	7.14e-09
CCDC3	-1.55039	7.19e-09
IRAK1	1.04293	7.28e-09
STXBP2	1.475	7.41e-09
DCSTAMP	1.13128	7.51e-09
COL21A1	-1.48105	7.76e-09
MYLK	-1.4808	8.13e-09
LHFPL2	1.40433	8.49e-09
PID1	-1.13338	8.71e-09
MTURN	-1.30393	8.71e-09
LGALS9	1.02592	8.77e-09
YAP1	-1.44378	8.77e-09
SPEG	-1.73993	9.25e-09
GLA	1.1954	9.98e-09
LY96	1.04078	9.98e-09
MFSD12	1.04047	9.98e-09
CHSY3	-1.03796	1.02e-08
HK3	1.71188	1.02e-08
NEXN	-1.68522	1.03e-08
CAMK2G	-1.02891	1.04e-08
TRPV2	1.09194	1.05e-08
EXT1	-1.12472	1.08e-08
CDO1	-1.00768	1.09e-08
SGCE	-1.21046	1.13e-08
SPINT2	-1.02416	1.13e-08
SPI1	1.34315	1.13e-08
ACP2	1.12005	1.17e-08
NABP1	1.17807	1.18e-08
PLEKHO2	1.17521	1.2e-08
TMEM47	-1.76848	1.21e-08
ECM2	-1.23126	1.26e-08
WFS1	-1.29662	1.26e-08
CCDC146	-1.36442	1.27e-08
CSPG4	-1.07762	1.27e-08
STK38L	-1.00701	1.27e-08
ZNF385A	1.15269	1.31e-08
RGS5	-2.02272	1.35e-08
UBASH3B	1.00779	1.38e-08
LPXN	1.30917	1.41e-08
GSTM3	-1.02888	1.47e-08
SLC14A1	-1.51044	1.48e-08
FGR	1.65498	1.51e-08
APBB1IP	1.24084	1.51e-08
MYL9	-1.48993	1.68e-08
CRYAB	-1.47466	1.72e-08
MYO1D	-1.16233	1.77e-08
MMD	1.11802	1.79e-08
PPP1R14A	-1.71914	2.01e-08
DACT3	-1.36378	2.09e-08
CNDP2	1.19348	2.13e-08
PPP1R3C	-1.65816	2.2e-08
PRSS35	-1.00884	2.4e-08
ITGA10	-1.26632	2.66e-08
TCEA3	-1.11393	2.69e-08
SPARC	-1.0567	2.75e-08
CPXM2	-1.06338	2.83e-08
RASL11B	-1.07036	2.86e-08
ITGAM	1.60607	2.93e-08
MAOB	-1.07126	2.93e-08
TMC6	1.08794	3.04e-08
SHC4	-1.43008	3.08e-08
CHST13	1.13146	3.09e-08
NCKAP1	-1.06854	3.1e-08
COL14A1	-1.10059	3.2e-08
C3orf70	-1.02427	3.22e-08
GREM1	1.34353	3.44e-08
SPARCL1	-1.5088	3.54e-08
PGD	1.46147	3.62e-08
PRELP	-1.00364	3.63e-08
LHFP	-1.01334	3.64e-08
FHL1	-1.35144	3.69e-08
OMD	-1.33016	3.78e-08
SLA	1.32544	3.8e-08
LPP	-1.18254	3.87e-08
TNFRSF21	1.39471	4e-08
FERMT3	1.14646	4.12e-08
MCUB	1.123	4.14e-08
HEYL	-1.09816	4.27e-08
MRAP2	-2.02007	4.29e-08
CD36	1.74231	4.9e-08
WAS	1.30913	4.98e-08
OAF	1.067	5e-08
KYNU	1.29137	5.04e-08
LTBP4	-1.49533	5.11e-08
ANKRD33	1.51157	5.16e-08
ADAP2	1.39169	5.21e-08
HACD1	-1.31037	5.24e-08
DUSP26	-1.57235	5.34e-08
SLC25A23	-1.06601	5.34e-08
MCOLN1	1.04615	5.38e-08
MRGPRF	-1.27268	5.38e-08
MYH10	-1.70569	5.44e-08
HCST	1.69459	5.59e-08
MAPK13	1.49355	5.61e-08
SMTN	-1.44876	5.65e-08
PYCARD	1.22232	5.65e-08
COL16A1	-1.05983	5.65e-08
GRN	1.29845	5.65e-08
RENBP	1.17993	5.86e-08
HCK	1.22511	5.86e-08
NCEH1	1.12191	5.92e-08
EFHD2	1.09348	6.04e-08
REEP1	-1.3849	6.22e-08
CTSD	1.13518	6.22e-08
RAMP1	-1.35439	6.22e-08
MFSD1	1.10385	6.37e-08
PRRT2	-1.18236	6.52e-08
HAVCR2	1.65873	6.75e-08
ASPN	-1.40773	6.8e-08
NOX4	-1.36398	6.85e-08
RERG	-1.12506	6.92e-08
CA2	1.522	6.96e-08
PKD2	-1.19612	7.03e-08
TREM2	1.09271	7.17e-08
CTSS	1.29999	7.23e-08
FCGRT	1.27902	7.23e-08
FIBIN	-1.1609	7.29e-08
SHROOM3	-1.17242	7.48e-08
MYH11	-1.48204	7.54e-08
CKMT2	-1.08683	7.86e-08
SLC16A10	1.37044	8.08e-08
PILRA	1.09065	8.17e-08
CSRP2	-1.46526	8.22e-08
CD4	1.15623	8.29e-08
HMOX1	2.77145	8.69e-08
CD33	1.09307	8.69e-08
CTSB	1.88245	8.8e-08
SMOC2	-1.32452	8.84e-08
GJA1	-1.26271	9.07e-08
GPSM3	1.2858	9.09e-08
NR1H3	1.29159	9.26e-08
PARM1	-1.55494	9.6e-08
LEFTY2	-1.20665	9.77e-08
SNX10	1.62415	1e-07
BTK	1.10194	1e-07
PRUNE2	-1.52229	1e-07
KANK2	-1.15529	1.03e-07
ANPEP	1.50899	1.03e-07
CSTB	1.30134	1.06e-07
DACT1	-1.05596	1.06e-07
FLNA	-1.11018	1.07e-07
LIPA	1.5672	1.14e-07
LILRB3	1.42529	1.17e-07
MMP12	3.01769	1.18e-07
UCP2	1.79276	1.21e-07
NPL	1.68819	1.22e-07
AQP9	1.92966	1.23e-07
RNASET2	1.22281	1.25e-07
MFAP4	-1.67864	1.25e-07
TMEM51	1.16589	1.27e-07
TBXAS1	1.13219	1.3e-07
FLNC	-1.57816	1.33e-07
CSK	1.08304	1.38e-07
SLAMF8	1.29558	1.38e-07
PLSCR4	-1.06186	1.44e-07
SGCA	-1.30254	1.44e-07
CREG1	1.02057	1.5e-07
SAT1	1.16824	1.53e-07
SLC24A3	-1.19712	1.56e-07
CD163	1.69339	1.56e-07
SLC39A8	1.20811	1.56e-07
HSPB8	-1.35757	1.57e-07
ADAM8	1.50719	1.57e-07
LAMA5	-1.1196	1.58e-07
ITGA11	-1.0608	1.62e-07
HSPB6	-1.54036	1.65e-07
CYTIP	1.0041	1.72e-07
VASN	-1.07421	1.75e-07
PALLD	-1.04406	1.81e-07
MMP7	2.87826	1.81e-07
LY86	1.31635	1.81e-07
CLDN23	1.0578	1.89e-07
LCP1	1.59439	1.91e-07
SCARA3	-1.26086	1.92e-07
DOCK2	1.20656	1.94e-07
MYOM1	-1.63944	1.95e-07
DSTN	-1.01179	1.95e-07
GNA15	1.22359	1.99e-07
MPP1	1.15509	2.05e-07
SGK1	1.48372	2.05e-07
CD300A	1.4349	2.06e-07
VAMP8	1.57274	2.07e-07
FRZB	-1.69748	2.07e-07
CYGB	1.03045	2.14e-07
GPR137B	1.05084	2.21e-07
LTBP2	-1.0159	2.22e-07
SBSPON	-1.6429	2.23e-07
MMP9	3.22486	2.31e-07
CRIP2	-1.13039	2.32e-07
SLC16A3	1.09628	2.32e-07
EFHD1	-1.5631	2.34e-07
CMTM7	1.07043	2.36e-07
CYTH4	1.29223	2.45e-07
TYROBP	1.51357	2.51e-07
CD53	1.27841	2.53e-07
ID3	-1.05276	2.56e-07
VNN1	1.0403	2.57e-07
SQSTM1	1.02513	2.57e-07
SSPN	-1.25394	2.59e-07
FHL5	-1.40649	2.63e-07
ADRA1B	-1.04946	2.73e-07
SLMAP	-1.15567	2.8e-07
C15orf48	1.20688	3.01e-07
CTSZ	1.23772	3.05e-07
GMFG	1.09892	3.15e-07
IFI30	2.19289	3.2e-07
CD68	1.54652	3.21e-07
NFIX	-1.13838	3.21e-07
ADAMTS1	-1.1847	3.25e-07
ATP1A2	-1.59142	3.34e-07
TNFRSF1B	1.21696	3.42e-07
KCTD10	-1.07384	3.47e-07
SDCBP	1.02059	3.57e-07
CYFIP2	-1.03572	3.62e-07
PLBD1	1.47938	3.69e-07
PLIN2	1.9663	3.9e-07
MAFB	1.36043	3.91e-07
LDOC1	-1.51959	3.99e-07
IL10RA	1.04719	4.14e-07
C2	1.33772	4.16e-07
ALDH1B1	-1.01702	4.26e-07
CPED1	-1.38744	4.39e-07
SLC22A3	-1.0121	4.58e-07
PARVG	1.04598	4.61e-07
TPP1	1.19711	4.63e-07
SIRPA	1.11735	4.7e-07
EPB41L3	1.32374	4.76e-07
ATOH8	-1.14786	4.81e-07
SLC15A3	1.35979	4.84e-07
PHGDH	-1.14136	4.84e-07
FOXC1	-1.41523	4.85e-07
GPR183	1.19909	4.88e-07
LYN	1.32447	4.89e-07
NRIP3	1.07661	4.92e-07
SLC31A2	1.20634	4.94e-07
CD83	1.20452	5.22e-07
PLAUR	1.54944	5.4e-07
RAC2	1.55684	5.57e-07
MKX	-1.07514	5.64e-07
KCNA5	-1.75099	5.65e-07
SLC2A3	1.30957	5.73e-07
WFDC1	-1.11991	5.76e-07
RGCC	1.23179	5.89e-07
CYBA	1.31231	6.05e-07
EPSTI1	1.15991	6.36e-07
DYSF	1.16855	6.47e-07
CXCL16	1.27998	6.68e-07
CYTL1	-1.87436	6.86e-07
SLAMF9	1.20304	6.89e-07
GM2A	1.18157	6.96e-07
LFNG	1.16775	7.37e-07
DRAM1	1.14437	7.45e-07
CRISPLD1	-1.09773	7.57e-07
C5orf46	-1.02187	8.16e-07
TCN2	1.19201	9.16e-07
MYO1G	1.33114	9.5e-07
PDGFD	-1.06376	9.81e-07
C1orf162	1.29314	9.86e-07
EMILIN2	1.44076	9.86e-07
ACTC1	-2.20664	9.88e-07
CD84	1.2745	1.01e-06
BAMBI	-1.15791	1.02e-06
ACP5	1.84155	1.03e-06
PLEK	1.63533	1.04e-06
CYBB	1.04569	1.04e-06
LGMN	1.38798	1.16e-06
IL1RN	1.20046	1.18e-06
TCEAL2	-1.97762	1.26e-06
JAM3	-1.00238	1.27e-06
TYMP	1.07858	1.28e-06
ATF5	1.11854	1.32e-06
PCDH20	-1.26841	1.34e-06
AIF1	1.11067	1.41e-06
CD48	1.15622	1.45e-06
FUCA1	1.26074	1.47e-06
FBP1	1.67125	1.48e-06
ADM	1.45075	1.53e-06
TMEM119	1.37212	1.55e-06
SFRP1	-1.72703	1.62e-06
PLA2G7	1.88836	1.62e-06
SLC2A5	1.74191	1.72e-06
LAPTM5	1.62487	1.93e-06
RGS1	1.63785	2.01e-06
BCAT1	1.22144	2.06e-06
SCARB1	1.13656	2.22e-06
CTSL	1.12316	2.23e-06
DAB2	1.01617	2.37e-06
CSF1R	1.20384	2.51e-06
NPTX2	-1.18264	2.62e-06
ZNF385D	-1.00877	3.06e-06
CYP27A1	1.29868	3.1e-06
PDE8B	-1.0754	3.15e-06
CAV1	-1.01403	3.3e-06
CORO1A	1.0928	3.43e-06
GAS6	-1.02334	3.53e-06
TMEM130	-1.02337	3.71e-06
CPVL	1.4301	4.05e-06
HCLS1	1.11578	4.07e-06
TNFSF13B	1.05169	4.41e-06
PTGDS	1.5573	4.49e-06
FOLR2	1.1706	4.56e-06
FPR3	1.35138	4.65e-06
IRF8	1.21474	4.66e-06
OSCAR	1.05876	4.83e-06
C1QA	1.34943	4.95e-06
COLEC12	1.0755	5.04e-06
CASQ2	-1.45492	5.43e-06
CALD1	-1.50454	5.57e-06
CXCL8	1.58369	5.59e-06
SRGN	1.104	5.65e-06
ITGB2	1.26865	6.09e-06
IBSP	1.15691	6.25e-06
CAPG	1.01881	6.3e-06
SEL1L3	1.08238	6.4e-06
SERPINF1	1.12399	6.93e-06
LCP2	1.10167	7.39e-06
PLAU	1.02676	7.65e-06
FCER1G	1.45995	7.73e-06
SDS	1.25198	7.9e-06
CST6	-1.03549	8.08e-06
CD37	1.23886	8.67e-06
ADAMTS8	-1.34286	8.77e-06
CD14	1.46352	1.12e-05
TDO2	1.07057	1.17e-05
RNASE1	1.4444	1.2e-05
CTSK	1.0294	1.23e-05
FABP4	2.26401	1.27e-05
ACKR1	1.77991	1.3e-05
ME2	1.04	1.36e-05
HS3ST2	1.40889	1.44e-05
SLCO2B1	1.0704	1.47e-05
FCN1	1.28421	1.51e-05
VMO1	1.54625	1.58e-05
SOST	-1.97595	1.76e-05
SLC1A3	1.13446	2e-05
ITGA8	-1.62301	2.02e-05
CPE	-1.18915	2.02e-05
CCL3	1.44012	2.07e-05
HLA-DMA	1.06064	2.11e-05
CXCL10	1.03293	2.12e-05
SYNC	-1.00598	2.23e-05
TMIGD3	1.05896	2.34e-05
CCL18	1.98622	2.34e-05
LPL	1.19436	2.53e-05
MS4A6A	1.06558	2.55e-05
HAMP	1.13933	2.64e-05
KCNK17	-1.04132	2.78e-05
C1QC	1.3444	2.8e-05
C1QB	1.18475	2.94e-05
ACTG2	-1.13822	2.99e-05
APOC1	1.83666	3.18e-05
SCD	1.44975	4.17e-05
CEBPA	1.08578	4.8e-05
CFD	1.50455	5.17e-05
CCL19	1.92636	5.75e-05
MARCO	1.76272	6.42e-05
CARTPT	-1.47156	6.8e-05
VSIG4	1.02933	7.22e-05
EVI2B	1.04696	7.96e-05
GAL	1.28711	8.34e-05
S100A8	1.11794	8.57e-05
HLA-B	1.06943	8.63e-05
HLA-DMB	1.05291	9.93e-05
IL1B	1.07346	0.000102315
ABCA1	1.21744	0.000119321
HK2	1.12476	0.000198348
AIF1L	-1.15536	0.000209996
IGSF6	1.23498	0.000215186
HSPA6	1.00453	0.000219224
CCL8	1.28222	0.00035688
APOE	1.55276	0.0003754
CTSG	1.2742	0.000442936
CD209	1.04461	0.000445203
OLR1	1.17234	0.00047195
ADGRF5	1.01137	0.000644102
SPP1	1.32135	0.00064536
CEMIP	1.0106	0.000662022
MT1G	1.06047	0.000818726
HLA-DRB3	1.13676	0.00146563
PLTP	1.02565	0.00155297
SLCO2A1	1.06845	0.00205373
CCL13	1.05385	0.0127344
TPSB2	1.15285	0.0174325

## Sheet: Table S3
Table S3. Full list of peridontitis related DEGs.
PPP1R14A	SPI1	CDH13	LYN
MMP7	EFHD2	GPR137B	ADAMTS1
SERPINF1	RASL12	NR1H3	ACKR1
HCST	EVI2B	RAC2	VNN1
C5AR1	NCKAP1L	PLTP	PLA2G15
CNN1	CYTIP	FOXC1	CCL8
SLCO2B1	FBP1	MGAT1	TNFSF13B
SEL1L3	PLA2G7	SLC2A3	IFI30
CCL19	VMO1	MRAP2	CORO1A
SLCO2A1	SLC15A3	TTYH3	GPSM3
FCN1	COL16A1	ACP2	COL14A1
MRGPRF	FILIP1L	NCEH1	TNFRSF1B
GMFG	IL10RA	ITGA8	SLC16A3
FERMT3	SLC39A8	LPXN	SPARCL1
CD53	SLC1A3	SNX10	CTSL
FHL1	MYL9	PRSS35	C1QB
BTK	LPL	CXCL8	KCNA5
HCK	HS3ST2	MS4A6A	CD48
OMD	LCP1	CTSS	HLA-DMA
CSRP1	IL1B	TMEM47	HLA-B
SLA	FCER1G	KYNU	LAPTM5
PDGFD	C1QA	SLAMF8	FABP4
CD83	PRELP	CRISPLD1	MYO1G
CTSK	WFDC1	TBXAS1	CHSY3
FMOD	GAS6	DRAM1	IRF8
ITGB2	TCN2	RGCC	SGCE
MMP12	PLAUR	ATF5	TDO2
NRROS	CYFIP2	WAS	SPARC
RGS1	LY96	VSIG4	CTSZ
UCP2	CFD	SRGN	TMEM119
WFS1	C1orf162	NCKAP1	CASQ2
CYTH4	HSPB6	FERMT2	BCAT1
ASPN	CYBA	CD163	GEM
ADGRF5	PLAU	CD37	CSF1R
CD14	RENBP	RGS5	CXCL16
HACD1	ID3	MFAP4	PRRT2
HMOX1	C1QC	TYROBP	CMTM7
FCGRT	DOCK2	TMEM51	PARM1
CCL18	FPR3	CCR1	FBLN5
TCEAL2	PLEK	PTGDS	HCLS1
			MMP9

## Sheet: Table S4
Table S4. Top 10 most significant GO enrichment analysis of periodontitis related DEGs.
ID	Description	GeneRatio	pvalue	p.adjust	qvalue	Count
GO:0050900	leukocyte migration	25/155	2.24364e-15	6.2979e-12	4.62662e-12	25
GO:0030595	leukocyte chemotaxis	20/155	8.58066e-15	8.2955e-12	6.09412e-12	20
GO:0032103	positive regulation of response to external stimulus	26/155	8.86587e-15	8.2955e-12	6.09412e-12	26
GO:0060326	cell chemotaxis	21/155	1.87541e-13	1.31607e-10	9.66823e-11	21
GO:0002685	regulation of leukocyte migration	17/155	7.33221e-12	4.1163e-09	3.02396e-09	17
GO:0002274	myeloid leukocyte activation	17/155	1.10458e-11	5.1676e-09	3.79627e-09	17
GO:0097529	myeloid leukocyte migration	17/155	1.54031e-11	6.17665e-09	4.53755e-09	17
GO:0002687	positive regulation of leukocyte migration	14/155	1.96324e-11	6.88851e-09	5.0605e-09	14
GO:0002688	regulation of leukocyte chemotaxis	13/155	3.87903e-11	1.20983e-08	8.88775e-09	13
GO:0002253	activation of immune response	20/155	9.47949e-11	2.66089e-08	1.95477e-08	20

## Sheet: Table S5
Table S5. Top 10 most significant KEGG enrichment analysis of periodontitis related DEGs.
ID	Description	GeneRatio	pvalue	p.adjust	qvalue	Count
hsa05133	Pertussis	9/100	2.00236e-07	3.60424e-05	2.88761e-05	9
hsa04610	Complement and coagulation cascades	9/100	5.71563e-07	5.14407e-05	4.12127e-05	9
hsa04064	NF-kappa B signaling pathway	9/100	2.56609e-06	0.000153966	0.000123353	9
hsa04062	Chemokine signaling pathway	11/100	1.04419e-05	0.000469888	0.00037646	11
hsa04061	Viral protein interaction with cytokine and cytokine receptor	8/100	1.58837e-05	0.000476512	0.000381767	8
hsa05150	Staphylococcus aureus infection	8/100	1.58837e-05	0.000476512	0.000381767	8
hsa05323	Rheumatoid arthritis	7/100	8.74502e-05	0.00224872	0.0018016	7
hsa04936	Alcoholic liver disease	8/100	0.000213611	0.00480624	0.00385061	8
hsa04145	Phagosome	8/100	0.000384518	0.00769036	0.00616128	8
hsa04060	Cytokine-cytokine receptor interaction	11/100	0.00051695	0.00930509	0.00745496	11

## Sheet: Table S6
Table S6. Top 10 most significant Reactome enrichment analysis of periodontitis related DEGs.
ID	Description	GeneRatio	pvalue	p.adjust	qvalue	Count
R-HSA-6798695	Neutrophil degranulation	21/118	4.12897e-08	1.69701e-05	1.32562e-05	21
R-HSA-1474244	Extracellular matrix organization	16/118	1.34849e-07	2.77114e-05	2.16467e-05	16
R-HSA-9658195	Leishmania infection	11/118	1.52813e-06	0.000209354	0.000163537	11
R-HSA-9664407	Parasite infection	7/118	3.12292e-06	0.00021392	0.000167104	7
R-HSA-9664417	Leishmania phagocytosis	7/118	3.12292e-06	0.00021392	0.000167104	7
R-HSA-9664422	FCGR3A-mediated phagocytosis	7/118	3.12292e-06	0.00021392	0.000167104	7
R-HSA-166663	Initial triggering of complement	5/118	3.9337e-06	0.000230964	0.000180418	5
R-HSA-1442490	Collagen degradation	7/118	5.43853e-06	0.000279404	0.000218257	7
R-HSA-6783783	Interleukin-10 signaling	6/118	1.05954e-05	0.000483858	0.000377966	6
R-HSA-166786	Creation of C4 and C2 activators	4/118	1.20196e-05	0.000494004	0.000385892	4

## Sheet: Table S7
Table S7. Candidate biomarkers identified by machine learning algorithms.
RF	SVM-REF
WAS	TYROBP
CXCL8	CCR1
LYN	CD53
SPI1	PLEK
HCK	LAPTM5
NCKAP1L	FCER1G
CCR1	NCKAP1L
	CXCL8
	LYN
	HCLS1
	CCL19
	HCK
	CSF1R
	WAS
	C1QC
	CCL18
	ITGB2
	CD14
	SPI1
	IL10RA
	PLAU
	C1QA
	MMP9
	CD163
	C1QB
	CTSS
	IL1B

## Sheet: Table S8
Table S8. The top ten most significant GO enrichment results of single gene GSEA from HCK.
ID	pvalue	p.adjust	qvalue
GO_CONTRACTILE_FIBER	1e-10	2.31929e-08	1.8391e-08
GO_I_BAND	1e-10	2.31929e-08	1.8391e-08
GO_CYTOSOLIC_RIBOSOME	1e-10	2.31929e-08	1.8391e-08
GO_VACUOLAR_MEMBRANE	1e-10	2.31929e-08	1.8391e-08
GO_EXTRACELLULAR_MATRIX_STRUCTURAL_CONSTITUENT	1e-10	2.31929e-08	1.8391e-08
GO_AZUROPHIL_GRANULE	1e-10	2.31929e-08	1.8391e-08
GO_REGULATION_OF_LEUKOCYTE_MEDIATED_IMMUNITY	1e-10	2.31929e-08	1.8391e-08
GO_VACUOLAR_LUMEN	1e-10	2.31929e-08	1.8391e-08
GO_POSITIVE_REGULATION_OF_IMMUNE_EFFECTOR_PROCESS	1e-10	2.31929e-08	1.8391e-08
GO_ADAPTIVE_IMMUNE_RESPONSE	1e-10	2.31929e-08	1.8391e-08

## Sheet: Table S9
Table S9. The top ten most significant GO enrichment results of single gene GSEA from NCKAP1L.
ID	pvalue	p.adjust	qvalue
GO_AZUROPHIL_GRANULE	1e-10	1.2988e-08	1.00253e-08
GO_I_BAND	1e-10	1.2988e-08	1.00253e-08
GO_CONTRACTILE_FIBER	1e-10	1.2988e-08	1.00253e-08
GO_TERTIARY_GRANULE	1e-10	1.2988e-08	1.00253e-08
GO_REGULATION_OF_LEUKOCYTE_MEDIATED_IMMUNITY	1e-10	1.2988e-08	1.00253e-08
GO_EXTRACELLULAR_MATRIX_STRUCTURAL_CONSTITUENT	1e-10	1.2988e-08	1.00253e-08
GO_POSITIVE_REGULATION_OF_IMMUNE_EFFECTOR_PROCESS	1e-10	1.2988e-08	1.00253e-08
GO_REGULATION_OF_ADAPTIVE_IMMUNE_RESPONSE	1e-10	1.2988e-08	1.00253e-08
GO_REGULATION_OF_LYMPHOCYTE_MEDIATED_IMMUNITY	1e-10	1.2988e-08	1.00253e-08
GO_LEUKOCYTE_MEDIATED_CYTOTOXICITY	1e-10	1.2988e-08	1.00253e-08

## Sheet: Table S10
Table S10. The top ten most significant GO enrichment results of single gene GSEA from WAS.
ID	pvalue	p.adjust	qvalue
GO_ADAPTIVE_IMMUNE_RESPONSE	1e-10	1.10068e-08	8.62979e-09
GO_LYMPHOCYTE_ACTIVATION_INVOLVED_IN_IMMUNE_RESPONSE	1e-10	1.10068e-08	8.62979e-09
GO_I_BAND	1e-10	1.10068e-08	8.62979e-09
GO_LYMPHOCYTE_MEDIATED_IMMUNITY	1e-10	1.10068e-08	8.62979e-09
GO_REGULATION_OF_LEUKOCYTE_MEDIATED_IMMUNITY	1e-10	1.10068e-08	8.62979e-09
GO_ADAPTIVE_IMMUNE_RESPONSE_BASED_ON_SOMATIC_RECOMBINATION_OF_IMMUNE_RECEPTORS_BUILT_FROM_IMMUNOGLOBULIN_SUPERFAMILY_DOMAINS	1e-10	1.10068e-08	8.62979e-09
GO_POSITIVE_REGULATION_OF_IMMUNE_EFFECTOR_PROCESS	1e-10	1.10068e-08	8.62979e-09
GO_AZUROPHIL_GRANULE	1e-10	1.10068e-08	8.62979e-09
GO_T_CELL_ACTIVATION_INVOLVED_IN_IMMUNE_RESPONSE	1e-10	1.10068e-08	8.62979e-09
GO_CONTRACTILE_FIBER	1e-10	1.10068e-08	8.62979e-09

[truncated: 2 more sheets: Table S11, Table S12]
